# Supplementary material for: IgE-Mediated Legume Allergy in Children: Insights from a Single-Center Experience in Italy
Source: Nutrients. 2026 Jun 4;18(11):1810. doi: 10.3390/nu18111810 (PMC13258717; doi:10.3390/nu18111810)
Supplement: Supplementary file 1 [file nutrients-18-01810-s001.zip]

Archive with 1 entries (1 files):
- nutrients-4291457-supplementary.pdf
